# Supplementary material for: Revealing the impact of Pseudomonas aeruginosa quorum sensing molecule 2’-aminoacetophenone on the human bronchial-airway epithelium and pulmonary endothelium using a human airway-on-a-chip
Source: Front Immunol. 2025 Jul 15;16:1592597. doi: 10.3389/fimmu.2025.1592597 (PMC12305196; doi:10.3389/fimmu.2025.1592597)
Supplement: Supplementary Table 2 — Non-common 2-AA regulated genes and associated pathways in HPMEC and NHBE cells. Table showing Reactome pathway enrichment analysis of upregulated genes (blue) and downregulated genes (red) with their associated pathways after 20 hrs of continuous flow of 20 µM 2-AA treatment in human microvascular endothelial (HPMEC) (B) and NHBE (A) cells. Significance is denoted by p<0.05 and FDR<0.05. The Reactome pathway enrichment analysis was done using the DAVID web server. [file Table2.xlsx]

## Sheet: Table S2
Table S2A
Pathways	Gene name	p-value	FDR
IL-12 family signaling	ARF1,CRLF1,CANX,PDCD4	0.069	1
Interferon alpha/beta signaling	OASL,IFIT1,IFIT2,IFIT3,IFIT5,IRF7,RSAD2	0.0017	0.51
Keratinocyte differentiation	SPRR2F,TXNIP, FLG,OPN3	0.064	1
Metabolism of steroids	ABCB11,HSD17B7,INSIG1,CYP24A1,HELZ2,HSD17B1	0.043	1
Glycosphingolipid biosynthesis	ABO,FUT3,ST8SIA1,B3GALT5	0.011	1
Pyrimidine metabolism	POLR2A,POLE4,POLR3K,DPYD,TYMP	0.073	1
Table S2B
Pathways	Gene name	p-value	FDR
IL-17 signaling	CCL20,CXCL2,CXCL3,CEBPB,FOSL1,FOS,FOSB,JUN,JUND,NFKBIA,RELA,S100A7,S100A7A,S100A8,S100A9,TNFAIP3,CSF3,IL17R,IL17C,IL17D,IL6,MMP3,MMP9,MAPK3,MAPK7, MUC5B, MAPK8,MAP3K7,CXCL5,CXCL6,TRAF3,TRAF5,HSP90AA1,IKBKE,IL1B,TBK1	4.6e-05	0.0024
IL-3 signaling	BCL2L1,CBL,FYN,FOS,HCK,JUN,SHC1,CSF2RB,MAPK3,MAP2K1,STAT5A,TGFB1, VAV1,CD86,LYN,SOS1,MAPK8	0.04	0.37
IL-7 signaling	H3C10,H3C11,H3C12,H3C2,H3C4,H3C8,IRS1,IRS2,IL2RG,IL7R,STAT5A,SOCS1, SOCS2,H3C6,RAG1	0.0065	0.25
IL-1 signaling	JUN,NFKBIA,RELA,IL1A,MAPK3,MAP2K1,MAP2K3,MAP3K3,PELI1,PELI2,UBE2V1, PRKCZ,UBE2N,CSTF2,IRAK3,IRAK4,IL1R1,MAPK8,MAP2K4,MAP3K7	0.012	0.22
IL-18 signaling	CEBPB,NFKBIA,RELA,CSN2,HSPB1,IRF1,MAPK3,PTEN,PRKCA,PRKCD,SLC12A3, TP53,FAS,NOX1,ACACB,CYCS,IL18R1,IL18,MAP3K7,PRKAA1	0.018	0.25
IL-6 signaling	BCL2L1,HCK,JUNB,SHC1,IRF1,IL6ST,IL6R,IL6,MAPK3,MAP2K1,PRKCD,SOCS3, TYK2,VAV1,SOS1,MAP2K4,MAP3K7	0.011	0.22
TLR4 cascade	CD14,CD180,CD36,FOS,JUN,NFKBIA,RELA,S100A12,S100A8,S100A9,S100B,TNIP2,MAP2K1,MAP2K3,BIRC3,MAPK3,MAPK7,UBE2V1,SOCS1,SARM1,TLR2,TLR4,NOD2,PELI1,PELI2, ITGB2,MAP3K8,MEF2C, PTPN4,TLR1,TLR6,TP53,USP14,IKBKE,MAPK8,MAP3K7,TBK1,TRAF3,UBE2N,MAP2K4, ALPK1,TANK,ATF2,IRAK3, IRAK4	0.0022	0.13
IL-10 signaling	CCL20,CCL22,CXCL2,TNFRSF1B,CSF3,FPR1,IL10,IL12B,IL6,PTAFR,TYK2,CD86,IL1B,IL1R1, IL10RB,IL18	0.034	0.7
IL-4 and IL-13 signaling	BCL2L1,BCL6,CCL22,CEBPD,CD36,FOS,JUNB,TNFRSF1B,BATF,F13A1,FGF2,FOXO1,FOXO3, ITGAX,VCAM1,VEGFA,ZEB1,NOS2,SOCS1,SOCS3,TGFB1,TWIST1,IL2RG,IL6R,IL6,MMP3, ITGB2,IL10,IL12B,MMP9,MAOA,MUC1, HSP90AA1,HSPA8,IL1B,1L18,MMP2,TYK2,TP53	5.8e-05	0.027
TNF signaling pathway	BCL3,CCL20,CXCL2,CXCL3,CEBPB,FRMD8,FOS,JUN,JUNB,NFKBIA,RELA,TNFAIP3,TRAF1, SELE,SOCS3,VCAM1,VEGFC,TNFRSF1B,BIRC3,EDN1,IRF1,MAP2K3,MAP3K8,NOD2,IL6, MMP3,MMP9,MAPK3,MAP2K1,MAP2K4,MAP3K5,MAPK8,IL1B,IL18R1,DNM1L,CASP10, CXCL5, CXCL6,CYLD,FAS,TRAF3,TRAF5,ATF2,CREB3L4,MAP3K7,RHBDF2,	1.8e-06	0.00055
TGF-beta signaling pathway	CITED1,FOS,FOSB,JUN,JUNB,JUND,KLF10,KLF6,SHC1,SKI,SMAD7,ATF3,CCNB2,MAP2K1, MAP2K3,ZEB2,TGFB1,TGFBR2,ZEB1,SIK1,NEDD9,PTK2,TNC,TP53,ATF2,SMAD3,ITGA2, ITGB4,MMP12,MAPK8,MAP2K4,MAP3K7,LIMK2, ZFYVE16,MET,PML,SKIL,SOS1	0.022	0.28
FoxO signaling pathway	BNIP3,BCL2L11,BCL6,KLF2,CSNK1E,CCNB2,CDKN2D,EGF,FOXO1,FOXO3,IL10,IL6,IL7R, IRS1,IRS2,MAPK3,PLK3, TGFBR2,GADD45B,GADD45G,MAP2K1,PTEN,PCK1,PLK1,SGK1, SOD2,TGFB1,PLK2,PRKAA1,RAG1,CCND2,FBXO32,TNFSF10,ATG12,HOMER3,MAPK8, TGFB2,SMAD3,SOS1	0.006	0.06
NF-kappa B signaling pathway	BCL2L1,CXCL2,CXCL3,CD14,ERC1,NFKBIA,RELA,TNFAIP3,TRAF1,BIRC3,GADD45B,GADD45G,TLR4,VCAM1, BLNK,CD40,CYLD,LYN,MALT1,CARD11,IL1B,IRAK4,IL1R1,MAP3K7,PLAU, TRAF3,TRAF5,CARD10	0.064	0.27
VEGFA VEGFR2 signaling	BCL2L1,CCRL2,CBL,CHAC1,EPHA2,ERG,FYN,FGD5,GATA2,HLX,HTRA1,JUN,KANK1,RELA, NFKBIA,PBK,TAL1,EGR1,SOD2,EGR3,ENG,LDB2,TEAD4,NDRG1,ARHGEF15,SHC1,ALDOA, BMP2,BRD4,CCN2,C15ORF39,CRIP2,HSPB1,HDAC5,HDAC7,P4HB,DLL4,DKK1,DUSP5, FLT1,FOXO1,FOXO3,FHOD1,FMNL3,MAP2K1,FUT1,GRB10,IER5,MAPK3,MAP2K3,MEF2C, NR4A2,VEGFA,MYL2,NRP2,,PRKCD,PRKCE,TXNDC5,TPP1,PRKCA,LC8A1,SPIRE1, NFATC1,NR4A1,NR4A3,PLA2G5,PGF,RPL13A,RPLP2,…	0.0038	0.15
PI3-Akt signaling	BCL2L1,BCL2L11,CRTC2,DDIT4,EPHA2,GNG11,GNG7,GNGT2,PHLPP1,PHLPP2,RELA,TEK, ANGPT2,IRS1,ITGA10,ITGB7,TLR4,ITGA2B,ITGA4,ITGA5,VWF,PRKCA,PKN3,SGK1,TNR,TGFA, COL4A2,COL6A3,CSF3R,CSF3,EGF,EREG,EPOR,FGF16,FGF2,FGFR1,FLT1,FOXO3,IL2RG, ITGA11,VEGFA,VEGFC,LAMC1,LPAR3,LPAR5,MAPK3,MAP2K1,NGF,NR4A1,PTEN,PCK1,PGF,IL6,IL7R,LAMA2,LAMB4,OSMR,PRKAA1,PPP2R3C,PPP2R5E,PPP2R5C,PTK2,TNC,TP53, LPAR6,MAGI1,PKN2,CREB3L4,I…	0.044	0.43
MAPK signaling pathway	CD14,EPHA2,FOS,JUN,JUND,MKNK2,RASGRP2,RASGRP4,RASA1,RELA,RAPGEF2,DUSP10,DUSP2,DUSP,EFNA3,EGF,VEGFC,MAP3K20,MAP3K21,MAP3K3,FGFR1,PRKCG,VEGFA, TGFA,MAP3K6,MAPK3,MAPK7,MAPK8IP3,MAP2K1,MAP2K3,TGFBR2,FGF2,MAP3K12, TEK,ANGPT2,ARRB1,CACNG6,CACNG7,CACNG8,DUSP1,FGF16,FGF18,NR4A1,PGF,PRKCA, EREG,FLT1,GADD45B,GADD45G,HSPB1,MAP3K8,MEF2C,NGF,NFATC1,MAP2K4,MAP3K5, CSF1R,IL1B,IRAK4,IL1R1,LAMTOR3,FGFR2,MAPK8,ATF…	0.00098	0.025
Signaling by Receptor tyrosine kinases	ATP6V0C,ATP6V1B1,ATP6V1C2,CBL,FOSL1,FOS,HGFAC,JUNB,JUND,LYL1,S100B,SH2D2A, SH2B3,SHC1,RRAD,TIAM1,VGF,NCKAP1L,EGF,FGF18,FGF2,FLRT1,IRS1,IRS2,IL2RG,LAMA2, NAB2,RASA1,POLR2L,CSN2,CTSD,COL4A2,COL5A1,COL5A3,COL6A3,ARC,EGR4,ELMO1, CDK5R1,DLG4,EGR1,EGR3,EREG,FGF16,FGFBP2,FGFR1,FLT1,FURIN,GRB10,GRB7,HSPB1, ID2,ID4, MMP9,MATK,MAPK3,MAPK7,MAP2K1,MEF2C,NGF,NRG2,NRP2,TGFA,TRIB1,SOCS6, LAMA4,LAMC1,PRKCA,PRKCD…	0.004	0.19
ESR mediated signaling	CITED1,FKBP5,FOS,FOSB,GNG11,GNG7,GNGT2,H2AC6,H2AC8,H2AJ,H2AX,H2BC21,H2BC3,H2BC7,H3C10,H3C11,H3C12,SHC1,SPHK1,USF2,HSPB1,MMP3,MMP9,MAPK3,FOXO3, GREB1,JUN,JUND,KANK1,POLR2L,TLE3,CTSD,EGF,EREG,H4C4,H4C5,H4C6,H4C8, H3C2,H3C4,H3C8,H4C12,H4C13,H4C2,H4C3, NRIP1,HSP90AA1,MMP2,MMP7,ATF2,BTC,POLR2B,CAV2,GTF2F2,ZDHHC21,ZDHHC7,H3C6, PPID,PTGES3,PRKCZ,PTK2,SMC3,TFF1	0.00078	0.077
p53 signaling pathway	BBC3,BCL2L1,GTSE1,CCNB2,GADD45B,GADD45G,PMAIP1,PTEN,SERPINE1,RRM2, RCHY1,SESN3,TP53,ATR,EI24,FAS,ADGRB1,CCND2,CDK6,CDKN2A,CYCS,RRM2B	0.043	0.21
HIF-1 signaling pathway	PFKFB3,MKNK2,RELA,TEK,ALDOA,ANGPT2,CAMK2D,EGLN1,EGLN3,EDN1,ENO2,EGF,FLT1,HK3,SERPINE1,TLR4,VEGFA,IFNGR2,IL6R,IL6,MAPK3,MAP2K1,NOS2,PRKCA,PRKCG, MKNK1,HKDC1,CUL2,EIF4E,IFNGR1	0.038	0.19
Neutrophil degranulation	ARL8A,ATP6V0C,ATAD3B,CXCR1,CXCR2,CD14,CD36,CD53,CD55,CD59,CD93,CEACAM3, RAB3D,RAB44,FGR,FCGR3B,NME2,CALML5,ADGRE3,ADGRG3,S100P,ALDOA,BIN2, FCGR2A,GPR84,NCKAP1L,ARHGAP9,S100A12,S100A7,S100A8,S100A9,FCN1,FPR1,GLA, ANPEP,ALDH3B1,TIMP2,TNFAIP6,TNFRSF1B,CTSD,CTSZ,CST3,CYB5R3,DOCK2,DNASE1L1,DSP,CR1,CFP,SLC11A1,SLC2A3,LYZ, MMP25,MMP9,OLFM4,PTX3,TXNDC5,VAT1,PLAU, LGALS3,GGH,GUSB,PYGB,HBB,HPSE,HK3,ITGAL,I…	0.0027	0.15
Lung fibrosis	CXCL2,CEBPB,SMAD7,CCN2,CSF3,DSP,EDN1,EGF,FGF2,IL12B,IL6,MMP9,MT2A,MUC5B, PTX3,TGFA,TGFB1, ELMOD2,SKIL,DPP9,BMP7,IL1B,MMP2,PLAU	0.0035	0.17
Cellular responses to stress	ABCC3,ATP6V0C,ATP6V1C2,BCL2L1,CEBPB,CRTC2,CITED2,CHAC1,E2F1,ETS2,FKBP5,FOS,H1-0,H2BC21,H2BC3,H2AX,TLR4,UBE2S,VEGFA,CAMK2D,MAFK,CDKN2D,COX6A1,ATF3, FAU,H1-2,H1-3,H2-4,H2BC7,H3C10,H3C11,H3C12,H3C2,H3C4,H3C8,RELA,SHC1,CBX2, CBX4,H1-5,H2AC6,H2AC8,H2AJ,H33B,H4C12,H4C13,H4C2,H4C3,HTRA2,JUN,H4C4,H4C5, H4C6,H4C8,CRYAB,HBA2,HBB,HSPB8,HIF3A,IL6,LMNA,RPL36,P4HB,SLC7A11,RPS5,RPLP2,ARF1,BLVRB,CCNA1,CCNA2,COX7…	0.033	0.7
Degradation of extracellular matrix	ADAM15,HTRA1,TIMP2,ACAN,CAPN13,CAPN5,CAPN8,CAPNS1,CTSD,CTSK,CTSL,COL4A2, FBN1,FURIN,HSPG2,MMP25,COL5A1,COL5A3,COL6A3,COL12A1,COL13A1,COL15A1, COL25A1,DCN,LAMC1,MMP9,NID1,TLL1,MMP15,MMP19,MMP3,MMP12,MMP17,MMP2,MMP7, ADAMTS1,CAPN7,CTSS,COL6A6,COL8A2	0.014	0.44
Glycosaminoglycan biosynthesis	HS6ST3,HS3ST1,HS3ST3A1,HS3ST3B1,NDST1,EXT1,EXTL2,EXTL3,HS6ST2,HS3ST2	0.029	0.17
Retinol metabolism	ALDH1A1,AOX1,LRAT,RDH12,SDR16C5,PLB1,CYP1A1,DHRS9,PNPLA4,RDH11	0.049	0.42
Fatty acid metabolism	ELOVL3,ACSL1,CPT1A,CPT1C,TECR,HACD4,ELOVL5,ELVOL6,ACAT2,ACAA2,ACADM,ACOX3,ACSL3,ACSL4, CBR4,FADS2,FADS1,HADH,HSD17B12	0.018	0.13
Phosphatidylinositol signaling	CALML5,MTMR7,PTEN,INPP5E,ITPKA,ITPKC,PLCD3,PRKCA,PRKCG,PLCB2,DGKA,DGKG, DGKI,PPIP5K2,IP6K2,MTMR2,PIP5K1B,PLCB4,,IMPA1,INPPL1,INPP4B,INPP5A,MTMR1, MTMR6,PI4K2A,PI4K2B,PIK3C2A	0.049	0.23
